# Supplementary material for: Associations between Cord Blood Leptin Levels and Childhood Adiposity Differ by Sex and Age at Adiposity Assessment
Source: Life (Basel). 2022 Dec 8;12(12):2060. doi: 10.3390/life12122060 (PMC9780853; doi:10.3390/life12122060)
Supplement: Supplementary file 1 [file life-12-02060-s001.zip]

Archive with 1 entries (1 files):
- life-2026990-supplementary.pdf
